# Supplementary material for: Systematic regulation of circulating lipids, amino acids, and blood glucose to enhance the prevention of hyperthyroidism: A Mendelian randomization analysis
Source: Medicine (Baltimore). 2025 Jun 20;104(25):e42912. doi: 10.1097/MD.0000000000042912 (PMC12187298; doi:10.1097/MD.0000000000042912)
Supplement: Supplementary file 1 [file medi-104-e42912-s001.xlsx]

## Sheet: Sheet1
Table S1. Association of the circulating metabolic biomarkers with hyperthyroidism: instrumental variables used in Mendelian randomisation.
Circulating metabolic biomarkers	SNP	F-statistic	Effect allele	Other allele	Exposure			Outcome
					β	SE	P-value	β	SE	P-value
Alanine levels	rs10259981	30.1478	C	G	0.0236104	0.00430004	4.003e-08	-0.0170382	0.0194426	0.380847
	rs10468017	102.712	T	C	0.0436921	0.00431112	3.874e-24	-0.0142848	0.0196534	0.467325
	rs1047891	40.6226	A	C	-0.0281789	0.00442117	1.846e-10	0.00487296	0.0199179	0.806726
	rs1072796	51.1403	A	G	-0.0304527	0.00425835	8.596e-13	0.013227	0.0187064	0.479514
	rs10761716	27.6818	C	G	0.021394	0.00406623	1.43e-07	0.0125608	0.0185557	0.498453
	rs10774205	38.4356	A	T	-0.0248223	0.0040038	5.657e-10	0.0170693	0.0187615	0.362925
	rs10803190	23.8367	C	G	0.0202815	0.00415407	1.048e-06	-0.00952408	0.0188974	0.61427
	rs10830963	42.7435	C	G	-0.0283137	0.0043307	6.239e-11	0.0265003	0.0193539	0.170922
	rs11202328	34.7513	T	C	0.0339336	0.00575627	3.745e-09	0.000499589	0.0249697	0.984037
	rs1137360	32.5927	A	G	0.0283822	0.00497145	1.136e-08	-0.00830515	0.0220826	0.706846
	rs11539202	44.2408	A	G	0.0302005	0.00454046	2.903e-11	-0.0196998	0.0214731	0.358924
	rs11592430	19.9215	T	C	0.0230346	0.0051608	8.067e-06	-0.0244401	0.0255504	0.338797
	rs11610045	22.608	A	G	0.0192584	0.00405028	1.986e-06	-0.0149074	0.0186067	0.423024
	rs116950292	20.8018	A	G	-0.0471691	0.010342	5.093e-06	-0.0512157	0.0597452	0.391315
	rs11991148	55.813	A	T	-0.106358	0.0142363	7.967e-14	0.0864495	0.0934573	0.354957
	rs12311710	172.826	T	C	0.0649326	0.00493918	1.784e-39	0.0239573	0.0252168	0.342084
	rs12429648	20.1416	C	G	-0.0238839	0.00532177	7.19e-06	-0.0215064	0.0234199	0.358464
	rs12463674	20.1499	A	G	0.0195866	0.00436334	7.159e-06	0.0403383	0.0191487	0.0351536
	rs1256426	19.9005	C	G	-0.0184657	0.00413933	8.156e-06	-0.00647361	0.018574	0.727443
	rs12601778	19.643	T	C	-0.0186931	0.00421769	9.333e-06	-0.000945322	0.0185806	0.959424
	rs1260326	629.065	T	C	0.104443	0.00416416	7.95e-139	0.0226302	0.0194961	0.24574
	rs12708902	64.583	A	G	0.0340013	0.0042309	9.251e-16	0.0167444	0.0189227	0.37622
	rs12776145	19.7946	A	G	0.018724	0.00420845	8.621e-06	-0.00703346	0.0187045	0.706894
	rs13107325	24.5032	T	C	-0.0473073	0.00955682	7.417e-07	0.100654	0.0787966	0.201464
	rs13270448	37.8464	A	G	0.0257305	0.00418247	7.652e-10	-0.0152271	0.0191531	0.426602
	rs13428755	20.942	T	C	-0.0190209	0.00415642	4.733e-06	0.0126006	0.0188108	0.502947
	rs138246025	23.0996	A	G	0.0738612	0.0153678	1.538e-06	-0.0396333	0.0525082	0.450367
	rs1440581	86.0343	T	C	0.0374274	0.00403506	1.767e-20	0.0266972	0.0187512	0.154515
	rs1443187	22.0913	A	G	0.0200903	0.00427438	2.599e-06	-0.00285624	0.0206303	0.889886
	rs146767775	38.191	T	G	0.131201	0.0212302	6.413e-10	-0.164737	0.14066	0.24153
	rs148612102	20.6547	T	C	-0.0717285	0.0157826	5.499e-06	0.0698361	0.0699942	0.318404
	rs150336475	19.852	A	T	-0.0612451	0.0137456	8.366e-06	-0.0129511	0.0610562	0.832015
	rs1646629	20.5773	T	C	0.0183415	0.00404331	5.726e-06	-0.0207066	0.0186719	0.267441
	rs17098048	20.9508	T	C	0.0575482	0.0125727	4.712e-06	-0.043897	0.0722795	0.543637
	rs17236473	81.9871	T	G	-0.0367574	0.00405947	1.369e-19	0.0438098	0.0185446	0.0181572
	rs17558901	93.2162	A	G	0.0605359	0.00626995	4.685e-22	-0.0249571	0.0281215	0.374823
	rs17712208	86.0423	A	T	0.124411	0.0134122	1.76e-20	-0.0253799	0.0702678	0.71796
	rs1865048	26.0966	T	C	0.0213082	0.00417111	3.247e-07	0.0110636	0.0187989	0.556182
	rs188109551	20.3767	A	T	-0.116364	0.0257779	6.359e-06	-0.109506	0.113857	0.336159
	rs1900719	21.4968	A	G	0.019264	0.00415487	3.544e-06	-0.00589961	0.0200147	0.768175
	rs2101039	33.6096	A	G	-0.0244554	0.00421832	6.734e-09	0.0392801	0.0187836	0.0365107
	rs2124500	88.2933	T	C	-0.0438717	0.00466893	5.64e-21	-0.000963532	0.0238418	0.967763
	rs2168101	67.2267	A	C	-0.0377267	0.00460123	2.419e-16	0.0343192	0.0193506	0.0761377
	rs2175297	19.9013	T	G	0.0175212	0.00392754	8.153e-06	0.0159026	0.0186515	0.393874
	rs2287978	161.409	A	T	-0.0864806	0.00680694	5.564e-37	-0.0400768	0.0292144	0.170121
	rs2359598	31.2898	T	C	-0.114146	0.0204059	2.222e-08	-0.0550584	0.0603045	0.361239
	rs2422358	127.442	A	T	0.0480731	0.00425837	1.486e-29	0.0336848	0.0189511	0.0754936
	rs2466292	24.6952	T	C	-0.0211584	0.00425768	6.714e-07	-0.00564943	0.0202966	0.780748
	rs2555753	23.1214	A	T	0.0195544	0.00406663	1.521e-06	-0.0110377	0.0185034	0.550827
	rs2662168	21.8494	A	G	0.02221	0.00475144	2.949e-06	-0.0089207	0.0207086	0.666633
	rs2704797	26.452	T	C	-0.0223552	0.00434657	2.701e-07	0.0078703	0.0200402	0.694522
	rs2749929	28.9216	T	C	0.0256835	0.00477573	7.535e-08	0.0025449	0.0205136	0.901269
	rs2755257	25.1359	T	C	0.0200811	0.00400531	5.342e-07	0.0308554	0.0186093	0.0973061
	rs28520411	21.5411	A	G	0.0188115	0.00405309	3.463e-06	-0.00374442	0.0186885	0.8412
	rs28601761	39.9124	C	G	0.0269458	0.00426514	2.655e-10	0.0144575	0.0187948	0.441758
	rs28636836	24.4254	T	C	0.0224889	0.00455035	7.723e-07	-0.00192345	0.0224558	0.931741
	rs2868346	27.9814	T	C	0.023453	0.00443364	1.225e-07	-0.00200688	0.0213245	0.925021
	rs2883211	98.0288	T	G	-0.0389089	0.00392978	4.12e-23	-0.0173308	0.0185712	0.350711
	rs2939302	252.117	A	G	0.0811234	0.00510907	8.958e-57	-0.0347514	0.0238741	0.145499
	rs3121569	52.0772	A	C	0.0411772	0.00570597	5.334e-13	-0.0165164	0.0229084	0.470925
	rs34082346	19.5169	T	C	0.0195961	0.00443569	9.97e-06	0.0259968	0.0209603	0.21487
	rs340828	21.4837	A	G	-0.0193437	0.00417333	3.568e-06	0.0153208	0.0186298	0.410859
	rs34442465	26.7832	T	C	0.0240773	0.00465236	2.276e-07	-0.0160308	0.0214066	0.453934
	rs34779066	21.9311	T	G	0.0188366	0.00402226	2.826e-06	0.000611589	0.0188955	0.97418
	rs34779241	32.7322	A	G	-0.025439	0.00444641	1.057e-08	0.0385887	0.0220949	0.0807235
	rs3736080	28.5032	T	G	0.0226286	0.00423845	9.352e-08	0.0326329	0.0197077	0.0977552
	rs3746259	37.7362	A	G	-0.0249883	0.00406776	8.097e-10	0.0252019	0.0189227	0.182914
	rs42123	31.3931	T	G	-0.0282169	0.00503605	2.107e-08	0.0579367	0.0236316	0.0142197
	rs4237150	74.4806	C	G	0.0342991	0.00397428	6.12e-18	0.0405627	0.0186187	0.0293616
	rs4332845	21.9971	A	T	0.0207036	0.00441428	2.73e-06	-0.0160122	0.0196551	0.415269
	rs4448720	23.7406	T	G	-0.0235374	0.00483068	1.102e-06	-0.0177298	0.024608	0.471225
	rs4554975	152.871	A	G	0.0513735	0.00415502	4.083e-35	0.000707166	0.0198131	0.971528
	rs4631704	29.9149	T	C	0.0223273	0.00408215	4.513e-08	-0.0145056	0.0186431	0.436529
	rs4654678	21.4952	A	G	0.0250745	0.00540827	3.547e-06	-0.0324696	0.0250513	0.194933
	rs4710941	51.5742	T	C	0.0359646	0.0050079	6.891e-13	-0.00686555	0.0245962	0.780144
	rs4804413	25.2747	T	C	0.0200355	0.00398524	4.971e-07	-0.00610218	0.0189109	0.746937
	rs4903265	53.7249	T	C	0.030778	0.00419903	2.305e-13	-0.0409782	0.0190809	0.0317453
	rs4942719	21.1328	T	C	-0.0219555	0.00477597	4.285e-06	-0.00907949	0.0225049	0.686621
	rs4943745	22.8579	A	G	-0.0223485	0.00467442	1.744e-06	0.000918212	0.021173	0.965409
	rs524468	20.7413	A	G	-0.0206311	0.00453002	5.256e-06	0.0150557	0.0198143	0.44735
	rs532093	22.3039	A	G	0.0227297	0.00481282	2.327e-06	-0.0152176	0.0218109	0.485361
	rs55769054	21.1939	T	C	-0.0477395	0.0103698	4.15e-06	0.00122199	0.0471193	0.97931
	rs5757141	33.8908	A	G	0.024943	0.00428455	5.828e-09	0.0522501	0.0195513	0.00752974
	rs58865403	21.4427	A	G	0.0390581	0.00843466	3.645e-06	-0.00373345	0.0371299	0.919907
	rs61807822	20.0209	C	G	0.0190283	0.00425261	7.659e-06	0.019931	0.0192178	0.299685
	rs62432880	20.2163	T	C	-0.0287577	0.00639588	6.915e-06	0.00691417	0.027808	0.80364
	rs633695	64.0282	A	G	-0.0350955	0.00438594	1.226e-15	-0.0068401	0.0200868	0.733459
	rs6747798	20.7131	T	G	0.0627571	0.0137892	5.334e-06	0.0743773	0.0691489	0.282101
	rs6800284	38.5681	T	C	-0.0251345	0.00404718	5.286e-10	-0.00787293	0.0185048	0.670507
	rs687339	23.5542	T	C	0.0237079	0.00488491	1.214e-06	-0.0288655	0.0257645	0.262561
	rs6881956	23.5931	A	G	-0.021713	0.00447017	1.19e-06	0.0249544	0.0217335	0.250886
	rs6907751	22.0783	T	C	0.0186233	0.00396343	2.617e-06	-0.00339652	0.0189587	0.857817
	rs7078003	36.5807	T	C	-0.0320227	0.00529455	1.464e-09	0.0411296	0.0235834	0.0811596
	rs71510835	21.4284	A	G	-0.0299228	0.00646404	3.672e-06	0.000169271	0.026348	0.994874
	rs71548915	21.3971	C	G	-0.106804	0.023089	3.733e-06	-0.176197	0.110061	0.109398
	rs7221345	21.2819	A	G	0.0186104	0.00403412	3.964e-06	-0.0352777	0.0191722	0.0657612
	rs72787383	23.4196	A	G	0.0224539	0.00463979	1.302e-06	0.00896255	0.0228624	0.695042
	rs73200561	20.1546	A	T	0.108612	0.0241929	7.142e-06	0.0524923	0.144503	0.716409
	rs73201542	32.4722	T	C	-0.0520989	0.0091426	1.209e-08	-0.0384371	0.03404	0.258824
	rs73302406	19.5981	T	C	0.0181825	0.00410719	9.555e-06	-0.00405252	0.0188992	0.830214
	rs73305489	19.9744	T	C	-0.0287033	0.00642232	7.847e-06	-0.0284935	0.0299364	0.341198
	rs7412	21.0961	T	C	0.0354892	0.00772666	4.368e-06	-0.00376524	0.0405807	0.926075
	rs74827770	23.5396	A	C	-0.096138	0.0198149	1.224e-06	0.0796754	0.108696	0.463554
	rs75485949	19.8327	T	C	0.0436829	0.00980883	8.451e-06	0.0350625	0.0459227	0.445159
	rs75952756	21.9773	T	C	0.0316281	0.00674658	2.759e-06	0.00543114	0.0338037	0.872356
	rs76470758	20.5842	A	G	0.0366453	0.00807696	5.705e-06	-0.00106731	0.0327817	0.974027
	rs76895963	33.0638	T	G	0.0906978	0.0157731	8.916e-09	-0.240096	0.0514276	3.03242e-06
	rs77427278	21.052	T	C	-0.0710394	0.0154828	4.469e-06	0.0419552	0.0740794	0.571152
	rs7825337	25.4692	T	C	0.0206047	0.00408277	4.494e-07	0.0316642	0.0187554	0.0913587
	rs78431863	42.1392	T	C	0.0690971	0.0106442	8.497e-11	0.0118521	0.0698902	0.865339
	rs7870079	22.2556	T	C	-0.0193035	0.00409179	2.386e-06	0.0253347	0.0194418	0.192538
	rs7930786	22.9999	C	G	-0.0346708	0.00722932	1.62e-06	0.0114926	0.0344306	0.738537
	rs7938942	39.8556	T	C	0.0257688	0.00408176	2.734e-10	-0.014495	0.0196212	0.460063
	rs79393509	24.5015	T	C	0.121085	0.0244619	7.424e-07	-0.142105	0.706723	0.840639
	rs7939420	21.2693	A	G	-0.0186604	0.00404614	3.99e-06	0.0362585	0.0191677	0.0585369
	rs80083992	24.8269	T	C	0.0639211	0.0128286	6.271e-07	0.0718272	0.0648867	0.26831
	rs80204526	22.8405	A	C	0.105943	0.0221675	1.76e-06	-0.0420412	0.126447	0.739527
	rs804269	28.2711	T	C	0.0239272	0.00450004	1.054e-07	0.021318	0.0209365	0.308572
	rs807466	90.5544	T	C	0.0404397	0.00424962	1.798e-21	-0.0422567	0.0196627	0.0316279
	rs847696	28.7708	A	G	-0.0320012	0.00596605	8.145e-08	0.0637769	0.0276965	0.0212956
	rs914559	23.1714	C	G	-0.0227229	0.00472046	1.482e-06	-0.038849	0.0233506	0.0961679
	rs9327727	20.3679	T	C	-0.0234029	0.00518553	6.388e-06	0.0327659	0.0241433	0.174736
	rs9645705	20.995	A	T	-0.0235145	0.00513185	4.604e-06	0.054074	0.0228635	0.018026
	rs9967091	19.9394	T	C	0.0190233	0.00426016	7.992e-06	0.00475273	0.0187745	0.800154
	rs999187	23.2731	A	G	0.0195927	0.00406128	1.405e-06	0.0185262	0.0185714	0.318492
Glucose levels	rs10083587	21.3027	T	C	-0.0194848	0.00422159	3.921e-06	0.0177795	0.0186416	0.340208
	rs102275	29.4196	T	C	0.0245362	0.00452363	5.827e-08	0.0126601	0.0187675	0.499945
	rs10276674	41.4139	T	C	-0.0334312	0.00519488	1.231e-10	0.0542627	0.0228791	0.0177056
	rs1046320	24.575	A	G	0.021437	0.00432427	7.146e-07	0.0110848	0.01877	0.554816
	rs10745794	24.486	T	C	-0.0474692	0.00959289	7.484e-07	0.0288032	0.0344179	0.402667
	rs10830963	269.463	C	G	-0.0755567	0.00460278	1.483e-60	0.0265003	0.0193539	0.170922
	rs10951758	46.9342	A	G	-0.0308701	0.00450599	7.339e-12	-0.00487616	0.0196179	0.803704
	rs10965250	36.6543	A	G	-0.0351403	0.00580416	1.41e-09	-0.0525422	0.0264353	0.0468587
	rs10974438	57.1669	A	C	-0.0331902	0.00438969	4.002e-14	-0.0244314	0.019146	0.201935
	rs11038673	31.6636	T	G	-0.0251461	0.00446877	1.833e-08	0.0231676	0.019009	0.222931
	rs11039165	58.4304	A	G	0.0395748	0.00517721	2.105e-14	-0.0338497	0.0237913	0.1548
	rs113639915	21.6053	T	C	0.0771054	0.0165883	3.349e-06	-0.055922	0.0929553	0.547441
	rs11536491	20.8298	A	G	-0.0207061	0.00453683	5.019e-06	0.0163691	0.0186202	0.379345
	rs11599188	27.883	A	G	0.038685	0.00732604	1.288e-07	-0.0130926	0.0327806	0.689598
	rs11610045	26.0528	A	G	0.0218927	0.00428913	3.321e-07	-0.0149074	0.0186067	0.423024
	rs11708509	23.816	A	G	0.0248066	0.00508312	1.06e-06	0.0320844	0.021689	0.139062
	rs11709866	20.605	A	T	-0.0267769	0.00589889	5.644e-06	0.0150746	0.0227006	0.50665
	rs11711477	22.2995	A	T	0.0221204	0.00468427	2.332e-06	-0.00447822	0.0200197	0.822998
	rs11757367	19.7784	A	G	0.0272528	0.0061279	8.695e-06	0.0302133	0.0300733	0.315063
	rs11768645	23.3779	A	C	-0.0327449	0.00677233	1.331e-06	-0.0191588	0.025124	0.445721
	rs11858316	20.4252	T	C	-0.0202156	0.00447301	6.2e-06	0.00822065	0.0192079	0.668664
	rs12429405	20.6949	A	C	0.0242679	0.00533454	5.385e-06	0.0128905	0.0235295	0.5838
	rs12740374	21.7308	T	G	0.023546	0.00505098	3.137e-06	-0.021176	0.0225314	0.347299
	rs138442072	19.7337	A	G	-0.0640453	0.0144172	8.901e-06	0.0011045	0.0462948	0.980966
	rs142391093	20.3807	A	G	-0.0235411	0.00521452	6.346e-06	-0.00929808	0.0205888	0.651552
	rs143516767	23.3191	A	G	0.143762	0.0297705	1.372e-06	0.107912	0.0988193	0.274826
	rs143869345	28.663	A	G	-0.111468	0.0208203	8.611e-08	-0.0581002	0.10749	0.588842
	rs146434304	24.9217	A	T	0.0858808	0.017203	5.97e-07	-0.0189341	0.0617073	0.758967
	rs148032876	28.9006	T	C	-0.0783224	0.014569	7.617e-08	0.00376858	0.0622008	0.951688
	rs149881969	20.2304	T	C	0.0905954	0.0201419	6.864e-06	-0.0389399	0.0912508	0.669573
	rs1514895	84.0214	A	G	0.0439449	0.00479414	4.892e-20	0.00069689	0.0209734	0.973493
	rs1538247	30.2966	T	C	-0.0246097	0.00447102	3.707e-08	0.0056782	0.0198145	0.774444
	rs1540686	19.7697	A	G	-0.0190741	0.00428983	8.734e-06	0.029681	0.0188752	0.115837
	rs16856247	48.7272	T	C	0.0781471	0.011195	2.941e-12	-0.0528349	0.045597	0.246564
	rs1811345	20.6214	A	G	0.0415728	0.00915475	5.596e-06	-0.0465091	0.0427491	0.276615
	rs2215383	120.564	T	C	-0.0461475	0.00420279	4.757e-28	0.036823	0.0186129	0.0478884
	rs2300584	198.878	A	G	-0.0703793	0.00499055	3.664e-45	0.0275451	0.0209006	0.187533
	rs231362	25.0114	A	G	-0.0217251	0.004344	5.698e-07	-0.0013791	0.0186	0.940895
	rs2451172	22.5155	T	C	-0.022582	0.00475902	2.084e-06	0.00842159	0.0208911	0.686861
	rs2676637	20.7761	A	G	0.0196975	0.00432143	5.162e-06	0.020437	0.0185572	0.270767
	rs2714343	32.2296	A	G	0.0248872	0.00438374	1.37e-08	-0.0116742	0.0188524	0.535758
	rs2775130	19.645	A	C	-0.0201173	0.00453879	9.323e-06	-0.00656622	0.0197999	0.740169
	rs2837429	25.3812	A	T	-0.0253713	0.00503598	4.704e-07	-0.0134546	0.0214775	0.531019
	rs28429551	29.5228	A	T	0.0281154	0.00517443	5.525e-08	-0.0325386	0.0200943	0.105384
	rs3092653	20.6169	A	G	-0.0288777	0.00635985	5.609e-06	-0.0352852	0.0331053	0.286492
	rs340874	29.9201	T	C	-0.0230997	0.004223	4.501e-08	-0.0128152	0.018715	0.4935
	rs34260019	31.6942	T	C	-0.0317619	0.00564173	1.804e-08	0.0103098	0.0230495	0.654666
	rs34842647	27.4836	A	G	-0.025426	0.00484996	1.584e-07	-0.0199375	0.0205053	0.330895
	rs35820349	20.6882	A	G	0.0267778	0.00588721	5.404e-06	-0.0406848	0.0251155	0.105251
	rs3818061	19.7761	A	G	0.0199594	0.00448822	8.705e-06	-0.0146533	0.0191966	0.445268
	rs3842752	60.2544	A	G	0.0424345	0.00546665	8.332e-15	-0.0222501	0.0253569	0.380227
	rs4300038	87.6445	A	G	-0.0444753	0.00475065	7.829e-21	-0.00152464	0.0191215	0.936448
	rs4711574	21.8484	A	G	-0.0253543	0.00542424	2.95e-06	0.0418353	0.0237468	0.078116
	rs4743778	25.1758	T	C	0.0212379	0.0042327	5.233e-07	0.013393	0.0185334	0.469902
	rs4747890	20.9673	T	C	-0.0206338	0.00450615	4.671e-06	-0.0143256	0.0197014	0.467143
	rs4862423	32.7338	T	C	0.0248222	0.0043385	1.057e-08	-0.015364	0.0190813	0.420715
	rs4869273	42.8223	T	C	0.0291743	0.00445822	5.993e-11	-0.042461	0.019552	0.0298786
	rs560887	630.908	T	C	-0.117712	0.00468634	3.16e-139	0.00140175	0.0201142	0.944441
	rs56132009	23.1822	C	G	0.046894	0.00973949	1.473e-06	0.00531902	0.0372869	0.886566
	rs6048191	30.2959	A	G	0.0563798	0.010243	3.708e-08	0.0613874	0.0411191	0.13546
	rs61848346	23.2938	A	G	0.0327812	0.00679207	1.39e-06	-0.0800853	0.0266575	0.0026625
	rs61980468	19.5802	A	C	0.0228135	0.00515561	9.645e-06	-0.00452979	0.0187615	0.809213
	rs635634	20.3012	T	C	0.0243301	0.00539983	6.615e-06	-0.0334044	0.0230665	0.147567
	rs6777684	21.2855	A	G	-0.020264	0.00439219	3.957e-06	-0.0201502	0.0190392	0.289896
	rs7012637	39.0474	A	G	-0.0281547	0.00450559	4.135e-10	0.0180164	0.0185691	0.331932
	rs71458017	23.3519	A	G	0.0973597	0.0201472	1.349e-06	0.048478	0.0727403	0.505122
	rs71493882	19.8455	T	C	0.0319476	0.0071714	8.395e-06	0.00649504	0.0315132	0.836709
	rs7187428	20.2332	T	G	0.0213518	0.00474677	6.854e-06	-0.0174416	0.0202438	0.388919
	rs7304270	24.2088	T	C	-0.0482321	0.00980273	8.642e-07	-0.021804	0.0461552	0.636636
	rs73087317	21.6073	A	C	0.0325613	0.00700484	3.345e-06	0.0158986	0.0319536	0.6188
	rs73114901	30.208	T	G	-0.0326253	0.00593594	3.88e-08	0.0285221	0.0222442	0.199762
	rs73147164	21.8172	A	C	-0.0798025	0.017085	2.999e-06	0.0850406	0.448554	0.849631
	rs7326283	34.6042	T	C	0.02941	0.0049995	4.039e-09	-0.0149074	0.02128	0.483592
	rs73872716	21.079	C	G	0.0519398	0.0113129	4.407e-06	0.0420691	0.0509966	0.409407
	rs76895963	56.5912	T	G	0.128473	0.0170778	5.363e-14	-0.240096	0.0514276	3.03242e-06
	rs77187157	19.7149	A	G	0.0337684	0.00760519	8.989e-06	0.0171886	0.031709	0.587769
	rs77389971	32.4818	A	G	-0.042205	0.00740528	1.203e-08	-0.0222779	0.0396228	0.573946
	rs780094	33.2438	T	C	-0.0250059	0.00433694	8.128e-09	0.01943	0.0194068	0.316733
	rs7903146	91.828	T	C	0.0463437	0.00483615	9.448e-22	0.0274042	0.0231151	0.235799
	rs798465	19.5491	T	C	-0.0251988	0.0056992	9.803e-06	-0.00356924	0.0219279	0.870698
	rs7993456	19.7353	C	G	0.0187169	0.00421316	8.893e-06	-0.00234363	0.018563	0.899532
	rs80172536	21.1837	C	G	0.0732935	0.0159243	4.172e-06	-0.0425148	0.0612081	0.48731
	rs8034133	20.576	C	G	-0.0210122	0.00463221	5.73e-06	0.0131186	0.0198336	0.508337
	rs906407	31.9762	A	C	0.0246245	0.00435463	1.56e-08	-0.0188445	0.018548	0.309637
	rs9356744	37.8039	T	C	-0.0278039	0.00452204	7.82e-10	-0.0327479	0.0193936	0.0912977
	rs9883204	50.6251	T	C	-0.0356378	0.00500869	1.118e-12	-0.00215646	0.0237928	0.927783
Free cholesterol to total lipids ratio in large LDL	rs10184004	64.2714	T	C	0.0321395	0.00400891	1.084e-15	0.00342275	0.0193081	0.859296
	rs10196283	20.142	A	C	-0.024873	0.00554208	7.189e-06	0.0224268	0.0267711	0.402186
	rs1024137	35.1942	T	G	-0.0246412	0.00415358	2.983e-09	0.0174769	0.019211	0.362962
	rs10455872	113.25	A	G	-0.0904297	0.00849747	1.901e-26	-0.0195562	0.0437652	0.654987
	rs10474277	20.805	A	G	-0.0301611	0.00661242	5.084e-06	-0.0195891	0.0356198	0.582354
	rs10761785	30.0645	T	G	0.0212191	0.00386988	4.178e-08	0.00431391	0.0184965	0.815584
	rs10778511	21.5317	A	T	0.0219181	0.00472346	3.48e-06	0.0210545	0.0242081	0.384448
	rs10814280	21.8978	A	G	0.0198762	0.00424745	2.875e-06	0.023567	0.0204236	0.248537
	rs11122455	69.6464	C	G	-0.0335786	0.00402356	7.091e-17	0.0159671	0.0186631	0.392249
	rs11134475	95.0044	A	G	0.0399363	0.00409725	1.898e-22	-0.00814479	0.0196994	0.679274
	rs111559721	21.3154	A	G	0.115796	0.0250808	3.895e-06	-0.123603	0.0934557	0.185974
	rs11172147	30.5117	A	G	0.0257179	0.00465585	3.318e-08	-0.0162725	0.0217974	0.455345
	rs1117816	33.2352	A	C	0.0294687	0.00511163	8.164e-09	0.0187311	0.0216287	0.386475
	rs111935424	22.0451	T	C	0.0887736	0.0189071	2.663e-06	-0.0195218	0.0965866	0.839825
	rs112321149	21.9336	A	G	-0.0716746	0.0153041	2.822e-06	-0.0577379	0.0689297	0.402236
	rs1128287	19.8433	T	G	-0.020673	0.00464081	8.404e-06	-0.0452835	0.020998	0.0310399
	rs113467419	22.4614	T	G	-0.027852	0.00587672	2.144e-06	-0.0142677	0.0279643	0.609903
	rs115276619	26.1984	A	T	0.0817507	0.0159717	3.08e-07	0.0463287	0.0698848	0.507376
	rs115849089	511.74	A	G	0.138907	0.0061404	2.64e-113	0.0192985	0.0297514	0.516558
	rs11634955	27.2439	T	C	-0.0209752	0.00401854	1.793e-07	-0.00116818	0.0188621	0.950616
	rs11648003	52.7995	A	G	0.0342138	0.0047085	3.692e-13	-0.000224486	0.0222647	0.991955
	rs11650828	22.109	C	G	0.0669735	0.0142435	2.576e-06	0.0409543	0.0717973	0.568396
	rs116843064	175.482	A	G	0.199345	0.0150483	4.693e-40	-0.0517369	0.0568472	0.362768
	rs11702422	20.5811	T	C	0.0501445	0.0110531	5.715e-06	-0.0267343	0.0592309	0.651732
	rs117168642	20.0841	A	G	0.0824063	0.0183878	7.41e-06	0.0662047	0.0438471	0.13107
	rs117733303	27.8693	A	G	-0.083173	0.0157549	1.298e-07	-0.107456	0.0898243	0.231581
	rs12271743	41.2082	T	C	-0.0648519	0.0101025	1.368e-10	-0.0459344	0.0384724	0.232495
	rs12359135	62.8964	T	C	-0.031071	0.00391777	2.178e-15	-0.0157155	0.0185402	0.396637
	rs1260326	669.892	T	C	-0.103524	0.00399977	1.05e-147	0.0226302	0.0194961	0.24574
	rs12625329	33.4606	A	G	0.0228319	0.00394704	7.27e-09	0.0458389	0.0185967	0.0137057
	rs12705610	26.0096	T	C	-0.0214193	0.00419987	3.397e-07	0.0269948	0.0190174	0.155758
	rs12718611	22.7029	A	G	0.0285255	0.00598672	1.89e-06	0.0105817	0.030712	0.730436
	rs12750160	26.5746	T	C	0.114198	0.0221524	2.535e-07	0.189653	0.186829	0.310052
	rs12916	58.4952	T	C	0.0299948	0.00392178	2.037e-14	0.00904967	0.0185838	0.626282
	rs13065384	21.1568	T	C	-0.0245169	0.00533011	4.231e-06	0.0175847	0.0270904	0.516267
	rs13240065	252.918	A	G	0.0931896	0.00585969	5.992e-57	-0.056052	0.027534	0.0417773
	rs132941	27.7483	T	C	-0.020586	0.00390797	1.381e-07	-0.0111301	0.0189762	0.557518
	rs138801661	20.7364	A	G	-0.0308418	0.00677283	5.27e-06	0.00159439	0.0254314	0.95001
	rs139552822	19.5199	A	G	-0.0553814	0.0125349	9.954e-06	-0.0800044	0.0594732	0.178555
	rs139974673	139.937	T	C	0.17301	0.0146252	2.745e-32	-0.159935	0.130757	0.221275
	rs141469619	94.9852	A	G	0.238005	0.0244205	1.917e-22	0.265345	0.142666	0.0628985
	rs141864196	43.1877	A	G	0.0877532	0.013353	4.972e-11	0.0004968	0.0627902	0.993687
	rs142480155	24.1315	A	G	-0.0837639	0.0170515	8.996e-07	-0.0215315	0.04808	0.654279
	rs144064722	21.9446	A	G	0.0613158	0.013089	2.806e-06	0.0437066	0.0555938	0.431764
	rs145727609	21.457	T	C	-0.0868971	0.0187593	3.618e-06	-0.118109	0.0918185	0.198328
	rs145837591	22.3627	T	C	-0.0957203	0.0202413	2.257e-06	0.0102611	0.0659198	0.876301
	rs147259362	21.0464	C	G	0.088312	0.0192498	4.482e-06	-0.0146688	0.12008	0.902773
	rs148052017	27.1169	A	G	0.0379871	0.00729479	1.915e-07	-0.0321754	0.0327115	0.325306
	rs1484917	31.4189	A	G	-0.0222367	0.00396709	2.079e-08	-0.0171591	0.019092	0.368781
	rs150611042	20.3534	A	C	0.0395229	0.00876046	6.437e-06	-0.0270542	0.0617833	0.661467
	rs1531096	25.4969	T	G	-0.0220608	0.00436892	4.43e-07	0.0315861	0.019973	0.113777
	rs1532085	127.203	A	G	-0.0444301	0.00393936	1.676e-29	-0.016404	0.0187519	0.381688
	rs1561748	53.6048	C	G	0.0486852	0.00664955	2.451e-13	-0.020103	0.0188158	0.285334
	rs159519	22.3853	A	G	0.0190614	0.00402875	2.23e-06	0.00767588	0.0186327	0.680371
	rs1689800	22.8292	A	G	0.020079	0.00420236	1.77e-06	-0.0216809	0.0205434	0.291254
	rs17175643	20.4714	T	C	-0.0207747	0.00459154	6.052e-06	-0.0291288	0.0231213	0.207733
	rs1734234	20.9679	A	G	-0.0179271	0.00391497	4.67e-06	-0.0142134	0.018555	0.443667
	rs174529	65.9146	T	C	0.0338982	0.00417526	4.707e-16	0.0123522	0.0187557	0.510163
	rs17801101	21.9172	T	C	0.0660785	0.0141145	2.846e-06	-0.04219	0.042019	0.315345
	rs180983650	23.1351	A	G	-0.101652	0.0211337	1.51e-06	0.0157267	0.0643767	0.807005
	rs183130	252.217	T	C	0.0665891	0.00419288	8.519e-57	0.0418744	0.0206227	0.0423058
	rs185567543	40.5449	A	T	0.160035	0.025133	1.921e-10	0.0374626	0.0647122	0.56265
	rs187429064	188.653	A	G	-0.202556	0.0147472	6.249e-43	-0.0636032	0.043211	0.141042
	rs1965024	19.6942	A	G	0.0181845	0.00409761	9.087e-06	0.0088042	0.0193836	0.649679
	rs1979215	29.9209	T	C	-0.0239091	0.00437092	4.499e-08	0.021183	0.0214601	0.3236
	rs204913	33.2639	T	C	0.0565603	0.00980667	8.044e-09	0.00454202	0.0541951	0.933209
	rs213204	21.6324	A	C	0.0192327	0.00413509	3.302e-06	0.0232548	0.0188897	0.218291
	rs2140871	20.5341	A	C	-0.042788	0.00944235	5.857e-06	-0.035751	0.0616858	0.562208
	rs2149619	32.3897	A	T	0.0934088	0.0164128	1.261e-08	-0.125638	0.0965119	0.192991
	rs236984	69.4508	A	G	0.0326127	0.00391331	7.831e-17	0.0307606	0.0185828	0.0978588
	rs2569883	21.3496	T	C	0.0195657	0.00423447	3.826e-06	-0.0205001	0.0187464	0.274152
	rs261334	189.632	C	G	0.0645866	0.00469011	3.819e-43	0.000343586	0.021923	0.987496
	rs2644135	19.7627	C	G	-0.0190015	0.00427427	8.766e-06	-0.002159	0.0203646	0.915568
	rs2737251	50.4576	T	C	0.0297366	0.00418624	1.217e-12	0.00359782	0.0188012	0.848242
	rs2740488	40.8911	A	C	-0.0288219	0.00450718	1.609e-10	-0.00603092	0.0232152	0.795031
	rs28929474	32.8893	T	C	-0.0867382	0.0151245	9.753e-09	-0.0621625	0.0671531	0.354611
	rs2900478	28.0979	A	T	-0.0285811	0.00539185	1.153e-07	-0.0430518	0.0224652	0.0553159
	rs2954021	486.028	A	G	-0.0864784	0.0039226	1.04e-107	0.00475399	0.0185309	0.797531
	rs3088225	28.2012	A	G	-0.0231772	0.0043644	1.093e-07	0.021523	0.0205343	0.29457
	rs34715654	35.4812	A	G	-0.032589	0.00547104	2.575e-09	-0.0214117	0.0260301	0.410749
	rs34827707	36.5115	A	G	0.0845207	0.0139877	1.517e-09	-0.00870845	0.0680055	0.898105
	rs34865541	19.6417	T	C	0.0188924	0.0042628	9.339e-06	0.0158058	0.018629	0.396188
	rs351970	19.5692	T	C	0.0197288	0.00445976	9.701e-06	-0.00836056	0.0198581	0.673744
	rs35663212	20.122	T	G	0.0437909	0.00976214	7.264e-06	0.0447661	0.0341122	0.189413
	rs35729503	19.7361	A	T	0.0469259	0.0105628	8.889e-06	0.103228	0.0516633	0.0457067
	rs3923912	46.2241	A	C	-0.0538063	0.00791399	1.054e-11	0.0768408	0.0340418	0.0239927
	rs41279633	33.0068	T	G	-0.0314035	0.00546604	9.181e-09	0.0231374	0.0227866	0.309919
	rs429358	413.841	T	C	0.113869	0.00559739	5.33e-92	0.0146215	0.0246019	0.552295
	rs45537132	20.5478	A	G	-0.0819761	0.0180843	5.815e-06	-0.0187103	0.117927	0.873937
	rs4685505	20.6532	T	C	-0.0367939	0.00809616	5.504e-06	-0.00476535	0.0373186	0.898391
	rs4822452	21.4374	T	C	0.0184866	0.0039927	3.655e-06	0.0153114	0.0193419	0.428583
	rs4850979	20.3835	T	C	-0.0189613	0.00419978	6.337e-06	-0.0331263	0.0194272	0.0881678
	rs4930723	35.8539	C	G	0.0254484	0.00425	2.126e-09	0.0195198	0.020137	0.33237
	rs56130071	30.9168	C	G	-0.0271326	0.00487967	2.693e-08	0.0132945	0.0226176	0.55667
	rs58542926	376.065	T	C	0.147076	0.00758417	8.921e-84	0.0503996	0.0377331	0.181652
	rs59950280	48.7734	A	G	-0.0306326	0.0043862	2.872e-12	-0.00790749	0.0216387	0.714789
	rs6073958	122.659	T	C	0.0549987	0.00496593	1.655e-28	-0.0071356	0.0242573	0.768633
	rs6129762	25.9917	C	G	-0.0201065	0.00394381	3.428e-07	0.00472497	0.0185352	0.798786
	rs61887111	24.5194	A	T	-0.0215675	0.00435553	7.355e-07	-0.0233082	0.0215558	0.279566
	rs61933421	31.6472	A	C	0.0359677	0.00639354	1.848e-08	-0.0126483	0.027292	0.643047
	rs61983884	32.4397	T	C	-0.03249	0.00570438	1.229e-08	0.000461894	0.0199348	0.981515
	rs62086046	25.9935	T	C	-0.024555	0.0048162	3.425e-07	0.00590318	0.0216951	0.785547
	rs62543565	34.1907	A	C	0.0238307	0.00407548	4.995e-09	0.0138439	0.0187617	0.460587
	rs629301	86.5218	T	G	-0.0446783	0.0048032	1.381e-20	0.0219761	0.0225229	0.329203
	rs632057	43.4009	T	G	-0.0263523	0.00400006	4.458e-11	0.0258847	0.0186903	0.166075
	rs6460043	38.2303	T	C	-0.124204	0.0200876	6.285e-10	-0.138985	0.125632	0.268604
	rs6467315	34.2109	C	G	0.0239875	0.00410109	4.944e-09	0.0127607	0.018549	0.491485
	rs6728178	265.627	A	G	0.0722062	0.00443032	1.016e-59	-0.00945242	0.0205943	0.646248
	rs6805954	23.3361	T	C	0.0280437	0.0058052	1.36e-06	0.000710832	0.031554	0.982027
	rs687339	42.4533	T	C	-0.0323086	0.0049586	7.237e-11	-0.0288655	0.0257645	0.262561
	rs6905288	63.9182	A	G	-0.032787	0.00410097	1.296e-15	-0.0288814	0.0187723	0.123924
	rs6968865	36.0099	A	T	0.0246051	0.00410025	1.963e-09	0.0240595	0.0196233	0.220171
	rs7039440	20.7508	A	G	-0.0210475	0.0046204	5.23e-06	-0.0243443	0.0217465	0.262943
	rs7120957	54.5436	A	G	-0.03054	0.00413517	1.52e-13	0.0069678	0.0189241	0.712727
	rs72660594	36.7742	T	C	-0.087539	0.0144353	1.326e-09	-0.001828	0.0452176	0.967753
	rs72805697	24.3279	T	G	-0.0251789	0.00510483	8.124e-07	-0.014933	0.0231115	0.518194
	rs72834335	20.61	A	G	0.0438472	0.00965829	5.629e-06	0.0864968	0.0668876	0.195953
	rs72836561	73.7436	T	C	-0.103362	0.0120364	8.89e-18	0.010733	0.0523739	0.837626
	rs72959041	35.8468	A	G	-0.0547175	0.00913898	2.134e-09	-0.0277172	0.0384421	0.470903
	rs73118985	22.3302	T	C	-0.0540129	0.0114301	2.295e-06	0.0845871	0.0702513	0.228565
	rs7337339	44.9086	A	G	-0.0312327	0.0046606	2.064e-11	-0.0443399	0.0215034	0.0392085
	rs73600289	38.654	T	C	0.0783419	0.0126007	5.058e-10	0.0739047	0.0639327	0.247691
	rs74698119	41.4365	A	T	0.109321	0.0169828	1.217e-10	0.0915845	0.0556351	0.099731
	rs74949440	19.6648	T	C	0.0489898	0.0110473	9.227e-06	0.0585652	0.046943	0.212185
	rs75168481	22.0369	A	G	0.0514029	0.0109499	2.674e-06	-0.0725113	0.0657316	0.269965
	rs75460349	45.6855	A	C	0.0860458	0.0127303	1.388e-11	-0.0283025	0.0502284	0.57311
	rs75575055	21.7942	T	G	0.0407639	0.00873176	3.035e-06	-0.0391688	0.0341343	0.251179
	rs7566040	23.2435	T	G	0.0194543	0.00403517	1.427e-06	-0.0186049	0.0190617	0.329046
	rs76895963	37.9634	T	G	-0.0930633	0.015104	7.206e-10	-0.240096	0.0514276	3.03242e-06
	rs769782	24.0259	T	C	-0.0211198	0.0043087	9.503e-07	-0.016974	0.0203763	0.404831
	rs7707394	21.5041	A	G	-0.0187557	0.00404454	3.53e-06	0.00823458	0.019105	0.666455
	rs77823653	19.6392	T	C	-0.0325668	0.0073487	9.352e-06	-0.0154233	0.0363353	0.671222
	rs78058190	58.3934	A	G	-0.0763476	0.00999103	2.145e-14	-0.0277577	0.0339217	0.413193
	rs78392047	20.4116	A	G	-0.0674669	0.0149331	6.244e-06	-0.109574	0.0574474	0.0564703
	rs7841093	26.9763	A	C	-0.0233449	0.00449467	2.059e-07	0.0550325	0.0209915	0.00875044
	rs79632209	20.2839	T	C	-0.0586195	0.0130156	6.675e-06	-0.0143886	0.0453445	0.751002
	rs8080014	40.7158	T	C	-0.025352	0.00397309	1.76e-10	-0.0101483	0.0186198	0.585733
	rs8103728	33.5906	C	G	-0.0243272	0.00419741	6.8e-09	0.0212386	0.0195038	0.276177
	rs8106071	31.4632	C	G	-0.0232575	0.00414629	2.032e-08	0.020227	0.0195668	0.301258
	rs9469120	29.286	A	C	0.0572125	0.010572	6.243e-08	-0.00987855	0.0500677	0.84359
	rs9472136	25.8605	T	C	0.0204763	0.00402651	3.669e-07	0.0174004	0.0189947	0.359631
	rs964184	1569.46	C	G	0.216962	0.00547654	1e-200	-0.017203	0.0262848	0.5128
	rs9687846	67.2052	A	G	-0.0430625	0.00525285	2.445e-16	0.00347948	0.027231	0.898326
	rs9844205	21.3666	A	G	-0.0223828	0.0048422	3.793e-06	-0.00740255	0.0212698	0.727817
	rs9958734	20.4114	T	C	0.0360037	0.00796907	6.245e-06	-0.0563628	0.0322106	0.0801493
	rs998403	253.348	A	G	0.0659793	0.0041452	4.827e-57	0.00496626	0.0210295	0.813311
Cholesteryl esters to total lipids ratio in large VLDL	rs10053643	25.7389	T	C	0.0239884	0.00472828	3.908e-07	0.00873429	0.0214502	0.683869
	rs10455872	112.911	A	G	-0.0939662	0.00884301	2.255e-26	-0.0195562	0.0437652	0.654987
	rs10515777	20.2626	A	G	0.0246998	0.0054871	6.75e-06	0.00328234	0.0229149	0.8861
	rs1072117	29.3105	A	C	0.0306219	0.0056561	6.165e-08	-0.0260722	0.0240669	0.278665
	rs11591147	77.1268	T	G	-0.135758	0.0154582	1.602e-18	0.00976098	0.0500119	0.845257
	rs116495693	20.6195	A	G	-0.0494543	0.0108909	5.601e-06	0.074326	0.0471939	0.115278
	rs117230669	20.1617	A	C	0.104696	0.0233166	7.115e-06	0.125617	0.144697	0.385318
	rs11739107	21.5325	A	T	0.0312904	0.00674312	3.478e-06	0.00380043	0.0237634	0.872938
	rs117445751	21.9328	A	G	0.0940777	0.020088	2.823e-06	-0.205401	0.0893217	0.0214729
	rs117738782	20.6172	T	C	-0.0872926	0.0192247	5.608e-06	0.00212404	0.0510269	0.966797
	rs1260326	406.837	T	C	-0.0844159	0.00418515	1.78e-90	0.0226302	0.0194961	0.24574
	rs12636651	20.2378	T	C	0.0212027	0.0047131	6.838e-06	0.00413939	0.0209021	0.843016
	rs12712894	20.4334	T	G	-0.018874	0.00417533	6.173e-06	-0.00353142	0.018551	0.849025
	rs12914626	44.7013	T	C	-0.0303517	0.00453963	2.294e-11	0.000520253	0.0193949	0.9786
	rs1303	61.1787	T	G	-0.036133	0.00461956	5.21e-15	0.015607	0.0216161	0.470289
	rs13108218	33.5494	A	G	-0.0246568	0.00425688	6.946e-09	-0.0277891	0.019899	0.162562
	rs13168787	21.0919	A	G	-0.0205765	0.00448033	4.377e-06	-0.00737139	0.0204012	0.717859
	rs1367117	30.1767	A	G	0.024588	0.00447594	3.943e-08	0.00594219	0.0205202	0.77214
	rs140079311	21.1384	T	C	0.0562843	0.0122419	4.272e-06	0.0500432	0.071438	0.483607
	rs140646549	27.8529	A	G	-0.0755942	0.0143235	1.309e-07	0.109609	0.124676	0.37932
	rs141479489	21.3235	T	C	0.0861958	0.0186661	3.879e-06	0.080617	0.151087	0.593633
	rs143758827	19.8335	A	C	0.0783503	0.0175929	8.448e-06	-0.0327265	0.091628	0.720966
	rs147279753	21.905	A	G	0.0934277	0.0199618	2.864e-06	-0.0656591	0.0745655	0.378558
	rs1483045	28.2427	A	C	-0.024559	0.0046212	1.07e-07	-0.0306994	0.021718	0.157496
	rs1560390	53.9652	T	C	0.038391	0.005226	2.04e-13	-0.0170993	0.0255569	0.503451
	rs16907096	21.9055	A	G	0.0777893	0.0166204	2.864e-06	-0.0577827	0.0512196	0.259262
	rs174546	245.509	T	C	-0.0688084	0.00439142	2.471e-55	-0.0158615	0.0187831	0.398413
	rs17758349	22.7981	A	G	-0.0726496	0.0152153	1.799e-06	0.131745	0.107229	0.219209
	rs1801690	23.7518	C	G	-0.0433436	0.00889352	1.096e-06	-0.0186568	0.0343529	0.587066
	rs182090057	22.911	T	C	0.0796615	0.0166427	1.696e-06	0.000889515	0.0378148	0.981233
	rs183130	1181.35	T	C	-0.155241	0.00451663	1e-200	0.0418744	0.0206227	0.0423058
	rs189080810	21.4369	T	C	0.0819267	0.0176946	3.656e-06	0.190582	0.142455	0.180948
	rs2037161	26.0386	A	C	-0.0242236	0.00474708	3.346e-07	-0.0181833	0.0198778	0.360321
	rs2256964	30.6564	T	C	0.0365	0.00659219	3.079e-08	-0.0293825	0.0301641	0.330012
	rs2268317	20.9477	T	C	-0.0286716	0.00626441	4.719e-06	0.0221522	0.0270542	0.412895
	rs2276049	20.9964	A	G	0.0235538	0.00514027	4.601e-06	-0.0454939	0.0209845	0.0301606
	rs261291	208.931	T	C	-0.0608195	0.00420764	2.347e-47	0.0118934	0.0189865	0.531043
	rs28601761	46.5052	C	G	-0.0298316	0.00437444	9.134e-12	0.0144575	0.0187948	0.441758
	rs2940328	20.2022	A	G	0.0209608	0.00466343	6.966e-06	0.0432907	0.02201	0.0491994
	rs3219199	54.0096	T	G	0.0464165	0.00631587	1.994e-13	0.0185997	0.0255239	0.466174
	rs322	43.7196	A	C	-0.0315822	0.00477641	3.788e-11	0.0223591	0.0213462	0.294892
	rs3890483	20.9056	T	G	-0.0188297	0.00411821	4.824e-06	-0.0166199	0.0186797	0.37361
	rs4362488	20.1125	A	G	-0.0186477	0.00415805	7.301e-06	-0.00851457	0.0190006	0.654065
	rs4384764	22.5548	A	G	0.021784	0.00458685	2.042e-06	-0.0121321	0.0216633	0.575458
	rs4407772	21.4826	T	C	0.0206387	0.00445283	3.57e-06	0.0193442	0.0193676	0.317897
	rs4810479	96.8614	T	C	0.0447002	0.00454183	7.43e-23	0.000134686	0.0212598	0.994945
	rs4846913	35.2983	A	C	0.025069	0.00421946	2.828e-09	-0.0111004	0.0186118	0.550896
	rs56255864	21.3074	A	G	0.0715352	0.0154972	3.912e-06	-0.00248051	0.0782395	0.974708
	rs581080	25.0173	C	G	-0.0276913	0.00553631	5.681e-07	0.00440657	0.0263607	0.867241
	rs599839	49.3898	A	G	0.0342986	0.00488039	2.098e-12	0.0224217	0.0223809	0.31643
	rs6019815	19.7054	T	G	0.0365363	0.00823056	9.033e-06	-0.0166737	0.045463	0.713802
	rs61895075	21.5315	T	C	0.0336496	0.00725171	3.48e-06	-0.0122006	0.0307452	0.691493
	rs62000834	22.0489	A	G	0.0363483	0.00774083	2.657e-06	-0.00609263	0.0299503	0.838803
	rs62489353	24.2393	C	G	-0.0971237	0.019727	8.506e-07	0.129073	0.0586253	0.0276892
	rs6467227	23.329	A	G	0.0216246	0.00447709	1.365e-06	-0.0252633	0.0191766	0.187705
	rs6498540	31.0272	A	G	0.024915	0.00447287	2.544e-08	0.0143595	0.0196991	0.466037
	rs6544713	22.2452	T	C	0.0221605	0.00469849	2.399e-06	0.0130061	0.0224956	0.563156
	rs6576127	25.1907	T	C	0.0301004	0.0059972	5.192e-07	0.00397378	0.0200105	0.842588
	rs6717858	19.7495	T	C	-0.0190866	0.00429485	8.827e-06	0.00443876	0.0191292	0.816507
	rs686987	19.7525	T	C	0.0455416	0.010247	8.813e-06	0.0484788	0.0306062	0.113204
	rs693668	45.1163	A	G	0.0286484	0.00426512	1.856e-11	-0.0296514	0.0187537	0.113856
	rs7014285	29.6131	A	G	-0.0268578	0.00493544	5.274e-08	0.045759	0.0230274	0.0469051
	rs7130876	19.5225	A	G	0.0227209	0.00514227	9.941e-06	-0.00176314	0.022693	0.938071
	rs72691599	19.8407	C	G	0.0435198	0.00977024	8.416e-06	-0.0685732	0.0325509	0.0351488
	rs73232950	19.736	C	G	0.027244	0.0061325	8.89e-06	-0.0513376	0.0354874	0.147997
	rs74391509	20.7878	T	C	-0.0770392	0.0168968	5.13e-06	-0.0114789	0.0522558	0.826131
	rs74857287	48.8721	T	C	-0.0471042	0.00673792	2.731e-12	-0.0180324	0.0306507	0.556319
	rs75350595	21.5074	T	C	-0.118258	0.0254996	3.524e-06	-0.0851859	0.141002	0.545748
	rs7547762	19.8101	A	G	-0.0208278	0.00467947	8.551e-06	0.052485	0.0212078	0.0133312
	rs75911530	61.4498	A	G	0.110859	0.0141419	4.54e-15	0.0283062	0.0936337	0.762418
	rs77303550	36.8669	T	C	0.0314707	0.00518304	1.264e-09	0.0063369	0.0235839	0.788163
	rs77542162	45.6995	A	G	-0.1181	0.0174699	1.378e-11	-0.115464	0.112922	0.306541
	rs78058190	20.3196	A	G	-0.0466121	0.0103404	6.552e-06	-0.0277577	0.0339217	0.413193
	rs79340460	20.1179	A	G	0.0612451	0.0136545	7.28e-06	-0.0432734	0.0409459	0.290584
	rs80189144	142.245	T	C	-0.0744534	0.00624256	8.586e-33	0.0456024	0.0278547	0.101599
	rs80300975	23.9634	C	G	0.035537	0.00725945	9.817e-07	0.0157426	0.0259648	0.544311
	rs8106813	30.053	A	G	0.0248274	0.00452881	4.203e-08	-0.0096147	0.0189091	0.611125
	rs838897	20.3504	C	G	0.041528	0.00920558	6.447e-06	0.0179206	0.039302	0.64841
	rs955637	19.6911	A	C	-0.021372	0.00481623	9.101e-06	-0.0219769	0.0218959	0.315523
	rs964184	111.296	C	G	0.0610913	0.00579076	5.091e-26	-0.017203	0.0262848	0.5128
	rs9919429	62.6548	A	G	0.0329462	0.00416221	2.462e-15	0.00435564	0.018507	0.813937

## Sheet: Sheet2
Table S2. Association of the circulating metabolic biomarkers with hyperthyroidism: Mendelian randomisation analysis results.
Circulating metabolic biomarkers	MR method	No. of SNP	OR(95% CI)	P-value
Alanine levels	MR Egger	119	0.98(0.72,1.34)	0.912736
	Weighted median	119	0.97(0.79,1.20)	0.799564
	Inverse variance weighted	119	0.86(0.74,0.99)	0.0428669
	Simple mode	119	0.78(0.43,1.41)	0.417747
	Weighted mode	119	1.14(0.83,1.55)	0.42334
Glucose levels	MR Egger	85	0.78(0.57,1.06)	0.115056
	Weighted median	85	0.96(0.77,1.20)	0.710344
	Inverse variance weighted	85	0.81(0.69,0.94)	0.00527823
	Simple mode	85	0.57(0.34,0.96)	0.0356732
	Weighted mode	85	0.84(0.66,1.07)	0.168969
Free cholesterol to total lipids ratio in large LDL	MR Egger	142	1.04(0.89,1.21)	0.641164
	Weighted median	142	1.00(0.86,1.16)	0.976767
	Inverse variance weighted	142	1.11(1.00,1.22)	0.0413796
	Simple mode	142	1.20(0.87,1.66)	0.272295
	Weighted mode	142	1.00(0.86,1.17)	0.985414
Cholesteryl esters to total lipids ratio in large VLDL	MR Egger	81	0.76(0.61,0.96)	0.0208865
	Weighted median	81	0.76(0.62,0.94)	0.011838
	Inverse variance weighted	81	0.85(0.75,0.97)	0.0148747
	Simple mode	81	1.12(0.75,1.66)	0.590311
	Weighted mode	81	0.81(0.66,0.99)	0.0436425

## Sheet: Sheet3
Table S3. Association of the circulating metabolic biomarkers with hyperthyroidism: Multiple sensitivity analysis results
Circulating metabolic biomarkers	Cochran’s Q test				Pleiotropy test			MR-PRESSO
	Method	Q	Q_df	P-value	Egger_intercept	SE	P-value	Global Test`$RSSobs	Global Test`$Pvalue
Alanine levels	MR Egger	150.959	117	0.0188464	-0.00491597	0.00508705	0.335852	156.098	0.013
	Inverse variance weighted	152.164	118	0.0186719
Glucose levels	MR Egger	100.749	83	0.0899604	0.00154585	0.00569525	0.786736	104.178	0.095
	Inverse variance weighted	100.839	84	0.101704
Free cholesterol to total lipids ratio in large LDL	MR Egger	163.825	140	0.0823362	0.00387056	0.00372805	0.300955	168.09	0.076
	Inverse variance weighted	165.086	141	0.0808928
Cholesteryl esters to total lipids ratio in large VLDL	MR Egger	77.0798	79	0.540163	0.00605722	0.00506595	0.235401	80.3401	0.54
	Inverse variance weighted	78.5094	80	0.526217

## Sheet: Sheet4
Table S4. Association of the hyperthyroidism with circulating metabolic biomarkers: instrumental variables used in Mendelian randomisation.
Circulating metabolic biomarkers	SNP	F-statistic	Effect allele	Other allele	Exposure			Outcome
					β	SE	P-value	β	SE	P-value
Alanine levels	rs1104906	42.0249	C	T	0.13485	0.0208016	9.01156e-11	0.00924771	0.00434956	0.03349
	rs113744597	94.673	T	C	0.349416	0.0359111	2.24543e-22	0.00777942	0.0117861	0.5092
	rs114404710	20.5132	T	C	1.08337	0.239199	5.92107e-06	0.0274121	0.0280262	0.328
	rs117246370	26.8029	A	G	0.455573	0.0879967	2.25289e-07	-0.00911617	0.0158291	0.5647
	rs117280793	23.0187	C	T	-0.238574	0.0497258	1.60424e-06	0.0189293	0.0108628	0.08141
	rs11800437	19.9149	A	T	-0.158525	0.0355228	8.0958e-06	0.00248075	0.00617575	0.6879
	rs11932723	19.6406	C	A	-0.087041	0.0196402	9.34652e-06	0.000541479	0.00421599	0.8978
	rs1333037	40.637	T	C	0.119386	0.018728	1.83274e-10	0.00549523	0.00409246	0.1793
	rs138496509	25.372	A	C	0.333107	0.0661311	4.72705e-07	0.0098471	0.0187591	0.5996
	rs146186644	22.2143	A	G	0.382704	0.0811981	2.43837e-06	-0.0143601	0.0193565	0.4582
	rs147821044	25.2199	A	G	0.405413	0.0807281	5.1147e-07	-0.0072524	0.0150291	0.6294
	rs151157846	19.7389	A	C	-0.408214	0.091881	8.87708e-06	0.0036862	0.0176369	0.8344
	rs151254656	20.3935	A	C	-0.523139	0.115843	6.30347e-06	-0.027261	0.0212909	0.2004
	rs1577452	31.303	G	A	-0.106177	0.0189774	2.20704e-08	-0.00050417	0.00438069	0.9084
	rs16956931	20.2964	C	T	0.370822	0.0823105	6.63239e-06	0.00989271	0.0205742	0.6306
	rs188112603	19.6608	A	G	0.702848	0.158511	9.24698e-06	-0.0226634	0.0233155	0.331
	rs3091842	39.0881	A	G	0.193118	0.0308887	4.0507e-10	0.00789627	0.0090793	0.3845
	rs34654119	21.9998	C	T	-0.254877	0.0543401	2.72665e-06	-0.0125491	0.0160585	0.4345
	rs3843518	84.7874	G	A	-0.197364	0.0214339	3.32047e-20	0.0102855	0.00411371	0.01241
	rs59181921	26.4969	A	G	-0.096303	0.0187086	2.63925e-07	0.000214081	0.00403679	0.9577
	rs6756008	22.1118	C	T	0.127548	0.0271244	2.57205e-06	0.00111768	0.00593421	0.8506
	rs7075305	22.4861	C	T	-0.0973126	0.0205216	2.1167e-06	-0.00337611	0.00446092	0.4492
	rs7230883	22.3338	T	A	0.118173	0.0250055	2.29103e-06	-0.00248778	0.00636351	0.6958
	rs72794863	25.0038	G	A	0.269987	0.0539932	5.72176e-07	0.00771807	0.0133871	0.5643
	rs72819548	20.5915	C	T	0.344448	0.0759064	5.68434e-06	-0.0221063	0.0155827	0.156
	rs72905398	20.9654	A	G	-0.128317	0.0280241	4.67574e-06	0.00582305	0.00616345	0.3448
	rs73186030	39.5401	T	C	0.168249	0.0267567	3.21344e-10	0.00360484	0.00580339	0.5345
	rs73420943	32.5072	G	A	0.141201	0.0247655	1.18735e-08	0.00150951	0.00559761	0.7874
	rs75714123	20.996	T	G	0.164908	0.0359892	4.60225e-06	0.000235577	0.0112596	0.9833
	rs76041831	22.5261	T	C	-0.348522	0.0734322	2.073e-06	-0.00527272	0.0102911	0.6084
	rs76395315	29.8367	A	G	0.166552	0.0304911	4.69981e-08	-0.0036969	0.00729141	0.6121
	rs76895963	21.7959	G	T	0.240096	0.0514276	3.03242e-06	-0.0906978	0.0157731	8.916e-09
	rs77272631	19.8295	C	G	-0.432985	0.0972336	8.46642e-06	-0.00470143	0.014417	0.7443
	rs9635741	37.985	C	A	0.161565	0.0262144	7.12869e-10	0.00323335	0.00670539	0.6297
	rs9977361	22.639	A	C	0.123523	0.0259608	1.95447e-06	-0.00516062	0.00566812	0.3626
Glucose levels	rs1104906	42.0249	C	T	0.13485	0.0208016	9.01156e-11	0.00283351	0.00459528	0.5375
	rs113744597	94.673	T	C	0.349416	0.0359111	2.24543e-22	-0.00219903	0.0125768	0.8612
	rs114404710	20.5132	T	C	1.08337	0.239199	5.92107e-06	0.0279251	0.0316527	0.3776
	rs117246370	26.8029	A	G	0.455573	0.0879967	2.25289e-07	0.0108985	0.0178133	0.5407
	rs117280793	23.0187	C	T	-0.238574	0.0497258	1.60424e-06	-0.0165519	0.0116202	0.1543
	rs11800437	19.9149	A	T	-0.158525	0.0355228	8.0958e-06	0.00144017	0.00645734	0.8235
	rs11932723	19.6406	C	A	-0.087041	0.0196402	9.34652e-06	-0.0023952	0.00447734	0.5927
	rs1333037	40.637	T	C	0.119386	0.018728	1.83274e-10	0.0110931	0.00428318	0.0096
	rs138496509	25.372	A	C	0.333107	0.0661311	4.72705e-07	-0.00261684	0.020175	0.8968
	rs146186644	22.2143	A	G	0.382704	0.0811981	2.43837e-06	-0.0110878	0.021285	0.6024
	rs147821044	25.2199	A	G	0.405413	0.0807281	5.1147e-07	-0.00567798	0.0168255	0.7358
	rs151157846	19.7389	A	C	-0.408214	0.091881	8.87708e-06	-0.00971525	0.0193591	0.6158
	rs151254656	20.3935	A	C	-0.523139	0.115843	6.30347e-06	0.0157043	0.0223113	0.4815
	rs1577452	31.303	G	A	-0.106177	0.0189774	2.20704e-08	-0.000355252	0.00465991	0.9392
	rs16956931	20.2964	C	T	0.370822	0.0823105	6.63239e-06	0.0417836	0.0220799	0.05844
	rs188112603	19.6608	A	G	0.702848	0.158511	9.24698e-06	0.0236639	0.0260793	0.3642
	rs3091842	39.0881	A	G	0.193118	0.0308887	4.0507e-10	-0.00412457	0.00969659	0.6706
	rs34654119	21.9998	C	T	-0.254877	0.0543401	2.72665e-06	0.0127617	0.0169278	0.4509
	rs3843518	84.7874	G	A	-0.197364	0.0214339	3.32047e-20	0.00675816	0.00439436	0.1241
	rs59181921	26.4969	A	G	-0.096303	0.0187086	2.63925e-07	0.00492777	0.00441682	0.2646
	rs6756008	22.1118	C	T	0.127548	0.0271244	2.57205e-06	0.00529321	0.00624817	0.3969
	rs7075305	22.4861	C	T	-0.0973126	0.0205216	2.1167e-06	0.00634412	0.0047159	0.1785
	rs7230883	22.3338	T	A	0.118173	0.0250055	2.29103e-06	0.00562916	0.00665802	0.3978
	rs72794863	25.0038	G	A	0.269987	0.0539932	5.72176e-07	0.0254488	0.0144942	0.07912
	rs72819548	20.5915	C	T	0.344448	0.0759064	5.68434e-06	-0.0207919	0.0167064	0.2133
	rs72905398	20.9654	A	G	-0.128317	0.0280241	4.67574e-06	0.00273044	0.00655243	0.6769
	rs73186030	39.5401	T	C	0.168249	0.0267567	3.21344e-10	0.0133271	0.00631444	0.03481
	rs73420943	32.5072	G	A	0.141201	0.0247655	1.18735e-08	-0.0118751	0.00607719	0.0507
	rs75714123	20.996	T	G	0.164908	0.0359892	4.60225e-06	-0.0250458	0.0119313	0.0358
	rs76041831	22.5261	T	C	-0.348522	0.0734322	2.073e-06	-0.0221519	0.0109818	0.04368
	rs76395315	29.8367	A	G	0.166552	0.0304911	4.69981e-08	0.0105309	0.00785875	0.1802
	rs76895963	21.7959	G	T	0.240096	0.0514276	3.03242e-06	-0.128473	0.0170778	5.363e-14
	rs77272631	19.8295	C	G	-0.432985	0.0972336	8.46642e-06	0.0134381	0.0158114	0.3954
	rs9635741	37.985	C	A	0.161565	0.0262144	7.12869e-10	0.00210785	0.00705016	0.765
	rs9977361	22.639	A	C	0.123523	0.0259608	1.95447e-06	-0.00459392	0.00611909	0.4528
Free cholesterol to total lipids ratio in large LDL	rs1104906	42.0249	C	T	0.13485	0.0208016	9.01156e-11	-0.00960039	0.00425627	0.0241
	rs113744597	94.673	T	C	0.349416	0.0359111	2.24543e-22	0.000305524	0.011689	0.9791
	rs114404710	20.5132	T	C	1.08337	0.239199	5.92107e-06	-0.0315576	0.0280273	0.2602
	rs117246370	26.8029	A	G	0.455573	0.0879967	2.25289e-07	0.0190432	0.0154348	0.2173
	rs117280793	23.0187	C	T	-0.238574	0.0497258	1.60424e-06	-0.0075926	0.0106245	0.4748
	rs11800437	19.9149	A	T	-0.158525	0.0355228	8.0958e-06	0.0012612	0.00615319	0.8376
	rs11932723	19.6406	C	A	-0.087041	0.0196402	9.34652e-06	0.00331466	0.00427194	0.4378
	rs1333037	40.637	T	C	0.119386	0.018728	1.83274e-10	0.000118786	0.00403722	0.9765
	rs138496509	25.372	A	C	0.333107	0.0661311	4.72705e-07	0.0165271	0.0188413	0.3804
	rs146186644	22.2143	A	G	0.382704	0.0811981	2.43837e-06	-0.000219929	0.0192092	0.9909
	rs147821044	25.2199	A	G	0.405413	0.0807281	5.1147e-07	0.00572052	0.0151051	0.7049
	rs151157846	19.7389	A	C	-0.408214	0.091881	8.87708e-06	-0.0116665	0.0170814	0.4946
	rs151254656	20.3935	A	C	-0.523139	0.115843	6.30347e-06	-0.0127397	0.0209332	0.5428
	rs1577452	31.303	G	A	-0.106177	0.0189774	2.20704e-08	0.00262509	0.00439589	0.5504
	rs16956931	20.2964	C	T	0.370822	0.0823105	6.63239e-06	0.0255502	0.0197848	0.1966
	rs188112603	19.6608	A	G	0.702848	0.158511	9.24698e-06	-0.0168545	0.0231906	0.4674
	rs3091842	39.0881	A	G	0.193118	0.0308887	4.0507e-10	-0.000789621	0.00917709	0.9314
	rs34654119	21.9998	C	T	-0.254877	0.0543401	2.72665e-06	0.0353034	0.0159085	0.02648
	rs3843518	84.7874	G	A	-0.197364	0.0214339	3.32047e-20	-0.00335654	0.00406276	0.4087
	rs59181921	26.4969	A	G	-0.096303	0.0187086	2.63925e-07	0.0052032	0.00402041	0.1956
	rs6756008	22.1118	C	T	0.127548	0.0271244	2.57205e-06	0.00621617	0.00580551	0.2843
	rs7075305	22.4861	C	T	-0.0973126	0.0205216	2.1167e-06	-0.00487782	0.00444199	0.2722
	rs7230883	22.3338	T	A	0.118173	0.0250055	2.29103e-06	-0.00854742	0.00623399	0.1703
	rs72794863	25.0038	G	A	0.269987	0.0539932	5.72176e-07	-0.00679747	0.0131913	0.6063
	rs72819548	20.5915	C	T	0.344448	0.0759064	5.68434e-06	0.0186966	0.0151154	0.2161
	rs72905398	20.9654	A	G	-0.128317	0.0280241	4.67574e-06	-0.00403054	0.00604221	0.5047
	rs73186030	39.5401	T	C	0.168249	0.0267567	3.21344e-10	-0.000787827	0.00568449	0.8898
	rs73420943	32.5072	G	A	0.141201	0.0247655	1.18735e-08	-0.00328244	0.00546048	0.5478
	rs75714123	20.996	T	G	0.164908	0.0359892	4.60225e-06	0.00588024	0.0109405	0.5909
	rs76041831	22.5261	T	C	-0.348522	0.0734322	2.073e-06	-0.00146975	0.010343	0.887
	rs76395315	29.8367	A	G	0.166552	0.0304911	4.69981e-08	0.00118831	0.00698532	0.8649
	rs76895963	21.7959	G	T	0.240096	0.0514276	3.03242e-06	0.0930633	0.015104	7.206e-10
	rs77272631	19.8295	C	G	-0.432985	0.0972336	8.46642e-06	0.0429017	0.0136966	0.001735
	rs9635741	37.985	C	A	0.161565	0.0262144	7.12869e-10	0.0122496	0.00658192	0.06273
	rs9977361	22.639	A	C	0.123523	0.0259608	1.95447e-06	0.00253612	0.00555552	0.648
Cholesteryl esters to total lipids ratio in large VLDL	rs1104906	42.0249	C	T	0.13485	0.0208016	9.01156e-11	-0.0070996	0.0045945	0.1223
	rs113744597	94.673	T	C	0.349416	0.0359111	2.24543e-22	-0.0273359	0.0124328	0.0279
	rs114404710	20.5132	T	C	1.08337	0.239199	5.92107e-06	-0.0246073	0.0295981	0.4058
	rs117246370	26.8029	A	G	0.455573	0.0879967	2.25289e-07	0.0167749	0.0165963	0.3121
	rs117280793	23.0187	C	T	-0.238574	0.0497258	1.60424e-06	-0.00340781	0.0112719	0.7624
	rs11800437	19.9149	A	T	-0.158525	0.0355228	8.0958e-06	-0.00347973	0.00642116	0.5879
	rs11932723	19.6406	C	A	-0.087041	0.0196402	9.34652e-06	0.00563187	0.0043941	0.2
	rs1333037	40.637	T	C	0.119386	0.018728	1.83274e-10	-0.00196382	0.00419019	0.6393
	rs138496509	25.372	A	C	0.333107	0.0661311	4.72705e-07	-0.00443167	0.0198429	0.8233
	rs146186644	22.2143	A	G	0.382704	0.0811981	2.43837e-06	0.00788104	0.0206027	0.7021
	rs147821044	25.2199	A	G	0.405413	0.0807281	5.1147e-07	-0.0253544	0.0157379	0.1072
	rs151157846	19.7389	A	C	-0.408214	0.091881	8.87708e-06	-0.00327003	0.0175999	0.8526
	rs151254656	20.3935	A	C	-0.523139	0.115843	6.30347e-06	0.0259915	0.0213179	0.2228
	rs1577452	31.303	G	A	-0.106177	0.0189774	2.20704e-08	0.00125255	0.00457672	0.7843
	rs16956931	20.2964	C	T	0.370822	0.0823105	6.63239e-06	0.0140628	0.0207278	0.4975
	rs188112603	19.6608	A	G	0.702848	0.158511	9.24698e-06	-0.0202	0.0238958	0.3979
	rs3091842	39.0881	A	G	0.193118	0.0308887	4.0507e-10	0.00649073	0.00946968	0.4931
	rs34654119	21.9998	C	T	-0.254877	0.0543401	2.72665e-06	0.0145016	0.016639	0.3835
	rs3843518	84.7874	G	A	-0.197364	0.0214339	3.32047e-20	-0.00542091	0.00438145	0.216
	rs59181921	26.4969	A	G	-0.096303	0.0187086	2.63925e-07	0.00364069	0.00417781	0.3835
	rs6756008	22.1118	C	T	0.127548	0.0271244	2.57205e-06	0.000940376	0.00608617	0.8772
	rs7075305	22.4861	C	T	-0.0973126	0.0205216	2.1167e-06	-0.00641411	0.00465925	0.1686
	rs7230883	22.3338	T	A	0.118173	0.0250055	2.29103e-06	0.000242626	0.00652585	0.9703
	rs72794863	25.0038	G	A	0.269987	0.0539932	5.72176e-07	-0.00816268	0.0143045	0.5682
	rs72819548	20.5915	C	T	0.344448	0.0759064	5.68434e-06	0.0107352	0.0158718	0.4988
	rs72905398	20.9654	A	G	-0.128317	0.0280241	4.67574e-06	0.00477341	0.0064398	0.4586
	rs73186030	39.5401	T	C	0.168249	0.0267567	3.21344e-10	0.00548546	0.00595207	0.3567
	rs73420943	32.5072	G	A	0.141201	0.0247655	1.18735e-08	0.00568169	0.00585031	0.3315
	rs75714123	20.996	T	G	0.164908	0.0359892	4.60225e-06	-0.000174049	0.0115732	0.988
	rs76041831	22.5261	T	C	-0.348522	0.0734322	2.073e-06	0.00657368	0.0105644	0.5338
	rs76395315	29.8367	A	G	0.166552	0.0304911	4.69981e-08	-0.0098044	0.0074775	0.1898
	rs76895963	21.7959	G	T	0.240096	0.0514276	3.03242e-06	0.054416	0.0162353	0.0008031
	rs77272631	19.8295	C	G	-0.432985	0.0972336	8.46642e-06	0.0100606	0.0148306	0.4975
	rs9635741	37.985	C	A	0.161565	0.0262144	7.12869e-10	0.0128428	0.0067852	0.05839
	rs9977361	22.639	A	C	0.123523	0.0259608	1.95447e-06	-0.00611719	0.00576058	0.2883

## Sheet: Sheet5
Table S5. Association of the hyperthyroidism with circulating metabolic biomarkers: Mendelian randomisation analysis results.
Circulating metabolic biomarkers	MR method	No. of SNP	OR(95% CI)	P-value
Alanine levels	MR Egger	35	0.99(0.96,1.03)	0.590577
	Weighted median	35	1.01(0.99,1.03)	0.369912
	Inverse variance weighted	35	1.00(0.98,1.01)	0.670311
	Simple mode	35	1.02(0.98,1.05)	0.401684
	Weighted mode	35	1.02(0.97,1.06)	0.434459
Glucose levels	MR Egger	35	1.01(0.96,1.06)	0.800995
	Weighted median	35	1.00(0.98,1.02)	0.877429
	Inverse variance weighted	35	1.00(0.98,1.03)	0.919125
	Simple mode	35	0.98(0.94,1.03)	0.443412
	Weighted mode	35	0.98(0.94,1.02)	0.383278
Free cholesterol to total lipids ratio in large LDL	MR Egger	35	1.01(0.97,1.05)	0.738436
	Weighted median	35	1.00(0.98,1.02)	0.821034
	Inverse variance weighted	35	1.00(0.98,1.02)	0.863894
	Simple mode	35	1.01(0.97,1.05)	0.596136
	Weighted mode	35	1.01(0.98,1.04)	0.611955
Cholesteryl esters to total lipids ratio in large VLDL	MR Egger	35	0.99(0.96,1.02)	0.536194
	Weighted median	35	0.99(0.97,1.01)	0.144431
	Inverse variance weighted	35	1.00(0.98,1.01)	0.533802
	Simple mode	35	0.99(0.94,1.03)	0.513539
	Weighted mode	35	0.98(0.94,1.03)	0.427498

## Sheet: Sheet6
Table S6. Association of the hyperthyroidism with circulating metabolic biomarkers: Multiple sensitivity analysis results
Circulating metabolic biomarkers	Cochran’s Q test				Pleiotropy test			MR-PRESSO
	Method	Q	Q_df	P-value	Egger_intercept	SE	P-value	Global Test`$RSSobs	Global Test`$Pvalue
Alanine levels	MR Egger	61.4181	33	0.00191727	0.00124787	0.00323583	0.702237	65.2409	0.008
	Inverse variance weighted	61.6949	34	0.00252773
Glucose levels	MR Egger	104.906	33	2.03601e-09	-0.0010759	0.00457499	0.815531	109.573	<0.001
	Inverse variance weighted	105.082	34	3.48357e-09
Free cholesterol to total lipids ratio in large LDL	MR Egger	78.993	33	1.21485e-05	-0.00105974	0.00363876	0.772693	82.7888	<0.001
	Inverse variance weighted	79.196	34	1.81485e-05
Cholesteryl esters to total lipids ratio in large VLDL	MR Egger	43.1493	33	0.111144	0.0010385	0.00281397	0.714448	45.873	0.139
	Inverse variance weighted	43.3274	34	0.131171
